# Supplementary material for: Decoding the Mechanism of CheReCunJin Formula in Treating Sjögren's Syndrome Based on Network Pharmacology and Molecular Docking
Source: Evid Based Complement Alternat Med. 2022 Sep 20;2022:1193846. doi: 10.1155/2022/1193846 (PMC9553462; doi:10.1155/2022/1193846)
Supplement: Supplementary Materials — Table S1: the active ingredients of CRCJ. Table S2: the nodes and edges of the network. Table S3: summary table of drug targets. Table S4: summary table of disease targets. Table S5: network cluster results. [file 1193846.f1.zip]

Archive with 5 entries (5 files):
- 1193846.f1/Supplementary Table 1.docx
- 1193846.f1/Supplementary Table 2.docx
- 1193846.f1/Supplementary Table 3.docx
- 1193846.f1/Supplementary Table 4.docx
- 1193846.f1/Supplementary Table 5.docx
